# Supplementary material for: Comparative genomic analysis of alloherpesviruses: Exploring an available genus/species demarcation proposal and method
Source: Virus Res. 2023 Jul 26;334:199163. doi: 10.1016/j.virusres.2023.199163 (PMC10410580; doi:10.1016/j.virusres.2023.199163)
Supplement: Supplementary file 8 [file mmc8.xlsx]

## Sheet: Table S1
Table S1 Isolate information of 40 alloherpesviruses analysed in this study
Accession	Strain	Species	Genus	Abbreviation	Length	GC	Host
FJ940765	500138	Anguillid herpesvirus 1	Cyprinivirus	AngHV1_FJ940765	248.526	53.03	Anguilla anguilla
KX027736	HVA980811	Anguillid herpesvirus 1	Cyprinivirus	AngHV1_KX027736	249.071	53.03	Anguilla japonica
OM649903	FC2021	Anguillid_herpesvirus_1	Cyprinivirus	AngHV1_OM649903	247.221	53.09	Anguilla rostrata
OM936983	16023	Anguillid_herpesvirus_1	Cyprinivirus	AngHV1_OM936983	249.128	53.04	Anguilla rostrata
NC_019491	NG-J1	Cyprinid herpesvirus 1	Cyprinivirus	CyHV1_NC019491	291.144	51.27	Cyprinus carpio
KU199244	1301	Cyprinid herpesvirus 2	Cyprinivirus	CyHV2_KU199244	275.348	51.73	Carassius auratus
MK260012	YZ-01	Cyprinid herpesvirus 2	Cyprinivirus	CyHV2_MK260012	288.076	51.65	Carassius auratus
MN201961	CNDF-TB2015	Cyprinid herpesvirus 2	Cyprinivirus	CyHV2_MN201961	288.321	51.64	Carassius auratus
KM200722	SY-C1	Cyprinid herpesvirus 2	Cyprinivirus	CyHV2_KM200722	289.365	51.64	Carassius gibelio
NC_019495	ST-J1	Cyprinid herpesvirus 2	Cyprinivirus	CyHV2_NC019495	290.304	51.66	Carassius auratus
KT387800	SY	Cyprinid herpesvirus 2	Cyprinivirus	CyHV2_KT387800	290.455	51.6	Carassius gibelio
KX544848	PP3_070411	Cyprinid herpesvirus 3	Cyprinivirus	CyHV3_KX544848	294.467	59.26	Cyprinus carpio
KX544844	CB4_181110	Cyprinid herpesvirus 3	Cyprinivirus	CyHV3_KX544844	294.604	59.24	Cyprinus carpio
KX544845	J1_101110	Cyprinid herpesvirus 3	Cyprinivirus	CyHV3_KX544845	294.611	59.25	Cyprinus carpio
MG925487	FL	Cyprinid herpesvirus 3	Cyprinivirus	CyHV3_MG925487	294.636	59.24	Cyprinus carpio
MG925485	Cavoy	Cyprinid herpesvirus 3	Cyprinivirus	CyHV3_MG925485	294.645	59.22	Cyprinus carpio
KX544843	J2_101110	Cyprinid herpesvirus 3	Cyprinivirus	CyHV3_KX544843	294.652	59.17	Cyprinus carpio
MG925486	E	Cyprinid herpesvirus 3	Cyprinivirus	CyHV3_MG925486	294.978	59.23	Cyprinus carpio
KP343684	FL_BAC	Cyprinid herpesvirus 3	Cyprinivirus	CyHV3_KP343684	294.978	59.11	Cyprinus carpio
MG925489	I	Cyprinid herpesvirus 3	Cyprinivirus	CyHV3_MG925489	295.029	59.22	Cyprinus carpio
AP008984	TUMST1	Cyprinid herpesvirus 3	Cyprinivirus	CyHV3_AP008984	295.052	59.24	Cyprinus carpio
MG925488	GZ11-SC	Cyprinid herpesvirus 3	Cyprinivirus	CyHV3_MG925488	295.053	59.21	Cyprinus carpio
KX544842	PoB3	Cyprinid herpesvirus 3	Cyprinivirus	CyHV3_KX544842	295.085	59.23	Cyprinus carpio
KX544846	I_09_2i3	Cyprinid herpesvirus 3	Cyprinivirus	CyHV3_KX544846	295.092	59.23	Cyprinus carpio
MG925491	T	Cyprinid herpesvirus 3	Cyprinivirus	CyHV3_MG925491	295.104	59.23	Cyprinus carpio
KJ627438	KHV-GZ11	Cyprinid herpesvirus 3	Cyprinivirus	CyHV3_KJ627438	295.119	59.23	Cyprinus carpio
DQ177346	KHV-I	Cyprinid herpesvirus 3	Cyprinivirus	CyHV3_DQ177346	295.138	59.23	Cyprinus carpio
KX544847	I_10_3	Cyprinid herpesvirus 3	Cyprinivirus	CyHV3_KX544847	295.142	59.23	Cyprinus carpio
DQ657948	KHV-U	Cyprinid herpesvirus 3	Cyprinivirus	CyHV3_DQ657948	295.146	59.23	Cyprinus carpio
MT914509	MN	Cyprinid herpesvirus 3	Cyprinivirus	CyHV3_MT914509	295.161	59.22	Cyprinus carpio carpio
MG925490	M3	Cyprinid herpesvirus 3	Cyprinivirus	CyHV3_MG925490	295.316	59.22	Cyprinus carpio
MK260013	GY-01	Cyprinid herpesvirus 3	Cyprinivirus	CyHV3_MK260013	295.736	59.24	Cyprinus carpio
KP343683	FL_BAC	Cyprinid herpesvirus 3	Cyprinivirus	CyHV3_KP343683	297.726	59.14	Cyprinus carpio
NC_001493	Auburn1	Ictalurid herpesvirus 1	Ictalurivirus	IcHV1_NC001493	134.226	56.23	Ictalurus punctatus
MK392382	S98-675	Ictalurid herpesvirus 1	Ictalurivirus	IcHV1_MK392382	134.493	56.27	Ictalurus furcatus
NC_036579	760/94	Ictalurid herpesvirus 2	Ictalurivirus	IcHV2_NC036579	142.925	53.76	Ameiurus melas
MH048901	KRB14001	Silurid herpesvirus 1	Ictalurivirus	SiHV1_MH048901	149.343	53.66	Kryptopterus bicirrhis
NC_008211	McKinnell	Ranid herpesvirus 1	Batrachovirus	RaHV1_NC008211	220.859	54.55	Lithobates pipiens
NC_008210	ATCCVR-568	Ranid herpesvirus 2	Batrachovirus	RaHV2_NC008210	231.801	52.77	Lithobates pipiens
NC_034618	FO1_2015	Ranid herpesvirus 3	Batrachovirus	RaHV3_NC034618	207.914	41.82	Rana temporaria

## Sheet: Table S2
Table S2 Phylogenetic analysis parameter settings
	Item	Parameters
ViPTree	—	Default parameters
CV Tree	Basic Parameters	Sequence type: Protein (FAA)
		K-tuple length: 5
		Modified Lineage: yes
	Select Built-In Genomes	Archaea{338}: none
		Bacteria{2850}: none
		Tiny Genomes*{66}: none
		Eukarya{8} : none
NJ-Tree sequences using MEGA	Phylogeny Test	Test of Phylogeny: Bootstrap method
		No. of Bootstrap Replications: 1000
	Substitution Model	Substitutions Type: Nucleotide / Amino acid
		Model/Method: Maximum Composite Likelihood
		Substitutions to Include: d: Transitions + Transversions
	Rates and Patterns	Rates among Sites: Uniform Rates
		Pattern among Lineages: Same (Homogeneous)
	Data Subset to Use	Gaps/Missing Data Treatment: Pairwise deletion
		Select Codon Positions: 1st,2nd,3rd,Non-Coding / NA
	System Resource Usage	Number of Threads: 8
ML-Tree using MEGA	Phylogeny Test	Test of Phylogeny: Bootstrap method
		No. of Bootstrap Replications: 100
	Substitution Model	Substitutions Type: Nucleotide / Amino acid
		Model/Method: Tamura-Nei / Jones-Taylor-Thornton (JTT)
	Rates and Patterns	Rates among Sites: Uniform Rates
		No of Discrete Gamma Categories: Not Applicable
	Data Subset to Use	Gaps/Missing Data Treatment: Use all sites
		Site Coverage Cutoff(%): Not Applicable
		Select Codon Positions: 1st,2nd,3rd,Non-Coding / NA
	Tree inference options	ML heuristic Method: Nearest-Neighbor-Interchange (NNI)
		Initial Tree for ML: Make initial tree automatically (Default-NJ/BioNJ)
		Initial Tree file: Not Applicable
		Branch Swap Filter: None
	System Resource Usage	Number of Threads: 8
ML-Tree using IQ-Tree	Model finder	Automatically find the best model (-m MFP)
	Bootstrap	1000 (-b 1000)

## Sheet: Table S3
Table S3 The length and number of core-gene sequences
Orthogroup	Annotation	Length of sequences (Nucleic acid)
		min	average	max
#6	Allo37	909	1295.3	2217
#9	terminase	417	1185.6	1446
#12	DNA polymerase	1836	4395.9	5163
#13	Allo56	2040	4214.2	4869
#26	Helicase-primase subunit	1674	2374.8	2589
#27	Allo60	933	1070	1212
#28	Allo64	1164	1743.8	1905
#29	Capsid maturation protease	1473	2069.9	2241
#30	Capsid triplex protein	867	1078.7	1116
#31	Major capsid protein	3372	3780.9	4320
#32	Helicase-primase subunit	1497	1831.6	2007

## Sheet: Table S4
Table S4 The location of core-gene sequences
Orthogroup	Locus_tag	star	end	Strand	length	Species
#6	AP008984_00099	166734	167903	-	1169	Cyprinid herpesvirus 3
#6	DQ177346_00098	166822	167991	-	1169	Cyprinid herpesvirus 3
#6	DQ657948_00100	166786	167955	-	1169	Cyprinid herpesvirus 3
#6	FJ940765_00114	168856	169764	-	908	Anguillid herpesvirus 1
#6	KJ627438_00099	166731	167900	-	1169	Cyprinid herpesvirus 3
#6	KM200722_00113	155992	157026	-	1034	Cyprinid herpesvirus 2
#6	KP343683_00099	166436	167605	-	1169	Cyprinid herpesvirus 3
#6	KP343684_00095	163686	164855	-	1169	Cyprinid herpesvirus 3
#6	KT387800_00114	156540	157580	-	1040	Cyprinid herpesvirus 2
#6	KU199244_00128	177849	178883	-	1034	Cyprinid herpesvirus 2
#6	KX027736_00111	169137	170045	-	908	Anguillid herpesvirus 1
#6	KX544842_00097	166695	167864	-	1169	Cyprinid herpesvirus 3
#6	KX544843_00112	166352	167521	-	1169	Cyprinid herpesvirus 3
#6	KX544844_00096	166340	167509	-	1169	Cyprinid herpesvirus 3
#6	KX544845_00097	166376	167545	-	1169	Cyprinid herpesvirus 3
#6	KX544846_00101	166683	167852	-	1169	Cyprinid herpesvirus 3
#6	KX544847_00100	166695	167864	-	1169	Cyprinid herpesvirus 3
#6	KX544848_00097	166247	167416	-	1169	Cyprinid herpesvirus 3
#6	MG925485_00100	166350	167519	-	1169	Cyprinid herpesvirus 3
#6	MG925486_00099	166729	167898	-	1169	Cyprinid herpesvirus 3
#6	MG925487_00097	166431	167600	-	1169	Cyprinid herpesvirus 3
#6	MG925488_00097	166624	167793	-	1169	Cyprinid herpesvirus 3
#6	MG925489_00100	166720	167889	-	1169	Cyprinid herpesvirus 3
#6	MG925490_00101	166810	167979	-	1169	Cyprinid herpesvirus 3
#6	MG925491_00099	166718	167887	-	1169	Cyprinid herpesvirus 3
#6	MH048901_00045	48904	50823	-	1919	Silurid herpesvirus 1
#6	MK260012_00113	155588	156613	-	1025	Cyprinid herpesvirus 2
#6	MK260013_00097	166779	168086	-	1307	Cyprinid herpesvirus 3
#6	MK392382_00046	43364	45286	-	1922	Ictalurid herpesvirus 1
#6	MN201961_00113	155729	156763	-	1034	Cyprinid herpesvirus 2
#6	MT914509_00098	166785	167954	-	1169	Cyprinid herpesvirus 3
#6	NC001493_00048	43015	44937	-	1922	Ictalurid herpesvirus 1
#6	NC008210_00082	99584	101653	-	2069	Ranid herpesvirus 2
#6	NC008211_00102	92829	94703	-	1874	Ranid herpesvirus 1
#6	NC019491_00092	148392	150608	-	2216	Cyprinid herpesvirus 1
#6	NC019495_00117	156547	157785	-	1238	Cyprinid herpesvirus 2
#6	NC034618_00083	134406	136445	+	2039	Ranid herpesvirus 3
#6	NC036579_00041	45232	47151	-	1919	Ictalurid herpesvirus 2
#6	OM649903_00111	168396	169304	-	908	Anguillid_herpesvirus_1
#6	OM936983_00111	169166	170074	-	908	Anguillid_herpesvirus_1
#9	AP008984_00042	55164	56582	-	1418	Cyprinid herpesvirus 3
#9	DQ177346_00042	55147	56565	-	1418	Cyprinid herpesvirus 3
#9	DQ657948_00044	55128	56546	-	1418	Cyprinid herpesvirus 3
#9	FJ940765_00023	16223	16639	-	416	Anguillid herpesvirus 1
#9	KJ627438_00043	55167	56585	-	1418	Cyprinid herpesvirus 3
#9	KM200722_00047	48436	49734	-	1298	Cyprinid herpesvirus 2
#9	KP343683_00043	54799	56217	-	1418	Cyprinid herpesvirus 3
#9	KP343684_00040	54801	56219	-	1418	Cyprinid herpesvirus 3
#9	KT387800_00048	48932	50230	-	1298	Cyprinid herpesvirus 2
#9	KU199244_00062	70300	71598	-	1298	Cyprinid herpesvirus 2
#9	KX027736_00021	16431	16847	-	416	Anguillid herpesvirus 1
#9	KX544842_00040	55162	56580	-	1418	Cyprinid herpesvirus 3
#9	KX544843_00042	55083	56501	-	1418	Cyprinid herpesvirus 3
#9	KX544844_00041	55066	56484	-	1418	Cyprinid herpesvirus 3
#9	KX544845_00041	55111	56529	-	1418	Cyprinid herpesvirus 3
#9	KX544846_00043	55153	56571	-	1418	Cyprinid herpesvirus 3
#9	KX544847_00043	55151	56569	-	1418	Cyprinid herpesvirus 3
#9	KX544848_00042	55009	56427	-	1418	Cyprinid herpesvirus 3
#9	MG925485_00044	55127	56545	-	1418	Cyprinid herpesvirus 3
#9	MG925486_00043	55073	56491	-	1418	Cyprinid herpesvirus 3
#9	MG925487_00041	54795	56213	-	1418	Cyprinid herpesvirus 3
#9	MG925488_00041	55172	56590	-	1418	Cyprinid herpesvirus 3
#9	MG925489_00044	55104	56522	-	1418	Cyprinid herpesvirus 3
#9	MG925490_00043	55273	56691	-	1418	Cyprinid herpesvirus 3
#9	MG925491_00042	55211	56656	-	1445	Cyprinid herpesvirus 3
#9	MH048901_00084	106247	107011	+	764	Silurid herpesvirus 1
#9	MK260012_00047	48019	49317	-	1298	Cyprinid herpesvirus 2
#9	MK260013_00042	55079	56497	-	1418	Cyprinid herpesvirus 3
#9	MK392382_00080	99108	99872	+	764	Ictalurid herpesvirus 1
#9	MN201961_00047	48289	49587	-	1298	Cyprinid herpesvirus 2
#9	MT914509_00042	55301	56719	-	1418	Cyprinid herpesvirus 3
#9	NC001493_00084	98779	99543	+	764	Ictalurid herpesvirus 1
#9	NC008210_00071	86666	87364	-	698	Ranid herpesvirus 2
#9	NC008211_00090	80481	81359	-	878	Ranid herpesvirus 1
#9	NC019491_00039	55787	57085	-	1298	Cyprinid herpesvirus 1
#9	NC019495_00050	49180	50478	-	1298	Cyprinid herpesvirus 2
#9	NC034618_00094	147960	148739	+	779	Ranid herpesvirus 3
#9	NC036579_00077	103179	103943	+	764	Ictalurid herpesvirus 2
#9	OM649903_00020	15941	16357	-	416	Anguillid_herpesvirus_1
#9	OM936983_00021	16410	16826	-	416	Anguillid_herpesvirus_1
#12	AP008984_00086	144705	149834	+	5129	Cyprinid herpesvirus 3
#12	DQ177346_00086	144766	149895	+	5129	Cyprinid herpesvirus 3
#12	DQ657948_00088	144730	149859	+	5129	Cyprinid herpesvirus 3
#12	FJ940765_00068	86230	91392	-	5162	Anguillid herpesvirus 1
#12	KJ627438_00087	144726	149855	+	5129	Cyprinid herpesvirus 3
#12	KM200722_00096	133196	135031	+	1835	Cyprinid herpesvirus 2
#12	KP343683_00087	144380	149509	+	5129	Cyprinid herpesvirus 3
#12	KP343684_00083	141630	146759	+	5129	Cyprinid herpesvirus 3
#12	KT387800_00098	133742	135577	+	1835	Cyprinid herpesvirus 2
#12	KU199244_00112	155055	156890	+	1835	Cyprinid herpesvirus 2
#12	KX027736_00064	86467	91620	-	5153	Anguillid herpesvirus 1
#12	KX544842_00085	144681	149810	+	5129	Cyprinid herpesvirus 3
#12	KX544843_00100	144315	149444	+	5129	Cyprinid herpesvirus 3
#12	KX544844_00084	144297	149426	+	5129	Cyprinid herpesvirus 3
#12	KX544845_00085	144351	149480	+	5129	Cyprinid herpesvirus 3
#12	KX544846_00088	144637	149766	+	5129	Cyprinid herpesvirus 3
#12	KX544847_00087	144643	149772	+	5129	Cyprinid herpesvirus 3
#12	KX544848_00085	144222	149351	+	5129	Cyprinid herpesvirus 3
#12	MG925485_00088	144318	149447	+	5129	Cyprinid herpesvirus 3
#12	MG925486_00087	144673	149802	+	5129	Cyprinid herpesvirus 3
#12	MG925487_00085	144375	149504	+	5129	Cyprinid herpesvirus 3
#12	MG925488_00085	144618	149747	+	5129	Cyprinid herpesvirus 3
#12	MG925489_00088	144664	149793	+	5129	Cyprinid herpesvirus 3
#12	MG925490_00088	144781	149910	+	5129	Cyprinid herpesvirus 3
#12	MG925491_00087	144666	149795	+	5129	Cyprinid herpesvirus 3
#12	MH048901_00070	80946	83810	+	2864	Silurid herpesvirus 1
#12	MK260012_00095	132791	134626	+	1835	Cyprinid herpesvirus 2
#12	MK260013_00085	144860	149989	+	5129	Cyprinid herpesvirus 3
#12	MK392382_00067	73886	78649	+	4763	Ictalurid herpesvirus 1
#12	MN201961_00096	132978	134813	+	1835	Cyprinid herpesvirus 2
#12	MT914509_00086	144822	149951	+	5129	Cyprinid herpesvirus 3
#12	NC001493_00070	73958	76915	+	2957	Ictalurid herpesvirus 1
#12	NC008210_00115	144909	149246	-	4337	Ranid herpesvirus 2
#12	NC008211_00120	131285	135709	-	4424	Ranid herpesvirus 1
#12	NC019491_00081	129068	134170	+	5102	Cyprinid herpesvirus 1
#12	NC019495_00101	133904	135739	+	1835	Cyprinid herpesvirus 2
#12	NC034618_00068	96160	100182	+	4022	Ranid herpesvirus 3
#12	NC036579_00063	77744	80584	+	2840	Ictalurid herpesvirus 2
#12	OM649903_00065	85876	91038	-	5162	Anguillid_herpesvirus_1
#12	OM936983_00066	86493	91655	-	5162	Anguillid_herpesvirus_1
#13	AP008984_00117	196045	200913	+	4868	Cyprinid herpesvirus 3
#13	DQ177346_00115	196140	201008	+	4868	Cyprinid herpesvirus 3
#13	DQ657948_00117	196156	201024	+	4868	Cyprinid herpesvirus 3
#13	FJ940765_00112	162484	167244	+	4760	Anguillid herpesvirus 1
#13	KJ627438_00116	196102	200970	+	4868	Cyprinid herpesvirus 3
#13	KM200722_00132	184598	186637	+	2039	Cyprinid herpesvirus 2
#13	KP343683_00116	195730	200598	+	4868	Cyprinid herpesvirus 3
#13	KP343684_00112	192980	197848	+	4868	Cyprinid herpesvirus 3
#13	KT387800_00131	185187	187226	+	2039	Cyprinid herpesvirus 2
#13	KU199244_00145	206490	208529	+	2039	Cyprinid herpesvirus 2
#13	KX027736_00109	162765	167525	+	4760	Anguillid herpesvirus 1
#13	KX544842_00114	196052	200920	+	4868	Cyprinid herpesvirus 3
#13	KX544843_00130	195655	200523	+	4868	Cyprinid herpesvirus 3
#13	KX544844_00114	195643	200511	+	4868	Cyprinid herpesvirus 3
#13	KX544845_00115	195682	200550	+	4868	Cyprinid herpesvirus 3
#13	KX544846_00119	195997	200865	+	4868	Cyprinid herpesvirus 3
#13	KX544847_00118	196012	200880	+	4868	Cyprinid herpesvirus 3
#13	KX544848_00115	195556	200424	+	4868	Cyprinid herpesvirus 3
#13	MG925485_00117	195627	200495	+	4868	Cyprinid herpesvirus 3
#13	MG925486_00116	196032	200900	+	4868	Cyprinid herpesvirus 3
#13	MG925487_00114	195725	200593	+	4868	Cyprinid herpesvirus 3
#13	MG925488_00114	195934	200802	+	4868	Cyprinid herpesvirus 3
#13	MG925489_00117	196035	200903	+	4868	Cyprinid herpesvirus 3
#13	MG925490_00119	196129	200997	+	4868	Cyprinid herpesvirus 3
#13	MG925491_00117	196044	200912	+	4868	Cyprinid herpesvirus 3
#13	MH048901_00069	77213	80749	-	3536	Silurid herpesvirus 1
#13	MK260012_00132	184236	186275	+	2039	Cyprinid herpesvirus 2
#13	MK260013_00114	196359	201227	+	4868	Cyprinid herpesvirus 3
#13	MK392382_00066	70311	73850	-	3539	Ictalurid herpesvirus 1
#13	MN201961_00132	184370	186409	+	2039	Cyprinid herpesvirus 2
#13	MT914509_00115	196090	200958	+	4868	Cyprinid herpesvirus 3
#13	NC001493_00069	70265	73804	-	3539	Ictalurid herpesvirus 1
#13	NC008210_00116	149354	153304	+	3950	Ranid herpesvirus 2
#13	NC008211_00121	135772	139416	+	3644	Ranid herpesvirus 1
#13	NC019491_00109	175605	180329	+	4724	Cyprinid herpesvirus 1
#13	NC019495_00136	185400	187439	+	2039	Cyprinid herpesvirus 2
#13	NC034618_00067	92405	96094	-	3689	Ranid herpesvirus 3
#13	NC036579_00062	74008	77544	-	3536	Ictalurid herpesvirus 2
#13	OM649903_00109	162023	166783	+	4760	Anguillid_herpesvirus_1
#13	OM936983_00109	162798	167558	+	4760	Anguillid_herpesvirus_1
#26	AP008984_00053	76612	79056	+	2444	Cyprinid herpesvirus 3
#26	DQ177346_00053	76636	79080	+	2444	Cyprinid herpesvirus 3
#26	DQ657948_00055	76615	79059	+	2444	Cyprinid herpesvirus 3
#26	FJ940765_00032	30934	33366	+	2432	Anguillid herpesvirus 1
#26	KJ627438_00054	76647	79091	+	2444	Cyprinid herpesvirus 3
#26	KM200722_00057	67334	69922	+	2588	Cyprinid herpesvirus 2
#26	KP343683_00054	76288	78732	+	2444	Cyprinid herpesvirus 3
#26	KP343684_00051	76290	78734	+	2444	Cyprinid herpesvirus 3
#26	KT387800_00059	67828	70416	+	2588	Cyprinid herpesvirus 2
#26	KU199244_00073	89219	91807	+	2588	Cyprinid herpesvirus 2
#26	KX027736_00030	31122	33554	+	2432	Anguillid herpesvirus 1
#26	KX544842_00052	76616	79060	+	2444	Cyprinid herpesvirus 3
#26	KX544843_00052	76506	78950	+	2444	Cyprinid herpesvirus 3
#26	KX544844_00051	76489	78933	+	2444	Cyprinid herpesvirus 3
#26	KX544845_00052	76534	78978	+	2444	Cyprinid herpesvirus 3
#26	KX544846_00054	76565	79009	+	2444	Cyprinid herpesvirus 3
#26	KX544847_00054	76581	79025	+	2444	Cyprinid herpesvirus 3
#26	KX544848_00052	76411	78855	+	2444	Cyprinid herpesvirus 3
#26	MG925485_00055	76613	79057	+	2444	Cyprinid herpesvirus 3
#26	MG925486_00054	76562	79006	+	2444	Cyprinid herpesvirus 3
#26	MG925487_00052	76284	78728	+	2444	Cyprinid herpesvirus 3
#26	MG925488_00052	76654	79098	+	2444	Cyprinid herpesvirus 3
#26	MG925489_00055	76602	79046	+	2444	Cyprinid herpesvirus 3
#26	MG925490_00055	76721	79165	+	2444	Cyprinid herpesvirus 3
#26	MG925491_00054	76695	79139	+	2444	Cyprinid herpesvirus 3
#26	MH048901_00076	89999	91789	+	1790	Silurid herpesvirus 1
#26	MK260012_00056	66989	69577	+	2588	Cyprinid herpesvirus 2
#26	MK260013_00052	76619	79063	+	2444	Cyprinid herpesvirus 3
#26	MK392382_00072	82802	84790	+	1988	Ictalurid herpesvirus 1
#26	MN201961_00056	67178	69766	+	2588	Cyprinid herpesvirus 2
#26	MT914509_00053	76789	79233	+	2444	Cyprinid herpesvirus 3
#26	NC001493_00076	83073	84746	+	1673	Ictalurid herpesvirus 1
#26	NC008210_00127	165441	167594	+	2153	Ranid herpesvirus 2
#26	NC008211_00136	155900	158086	+	2186	Ranid herpesvirus 1
#26	NC019491_00049	72416	74884	+	2468	Cyprinid herpesvirus 1
#26	NC019495_00062	68063	70651	+	2588	Cyprinid herpesvirus 2
#26	NC034618_00053	75168	77048	+	1880	Ranid herpesvirus 3
#26	NC036579_00069	86800	88590	+	1790	Ictalurid herpesvirus 2
#26	OM649903_00029	30665	33097	+	2432	Anguillid_herpesvirus_1
#26	OM936983_00030	31122	33554	+	2432	Anguillid_herpesvirus_1
#27	AP008984_00087	149683	150735	-	1052	Cyprinid herpesvirus 3
#27	DQ177346_00087	149744	150796	-	1052	Cyprinid herpesvirus 3
#27	DQ657948_00089	149708	150760	-	1052	Cyprinid herpesvirus 3
#27	FJ940765_00065	82815	83933	+	1118	Anguillid herpesvirus 1
#27	KJ627438_00088	149704	150753	-	1049	Cyprinid herpesvirus 3
#27	KM200722_00100	139043	140098	-	1055	Cyprinid herpesvirus 2
#27	KP343683_00088	149358	150410	-	1052	Cyprinid herpesvirus 3
#27	KP343684_00084	146608	147660	-	1052	Cyprinid herpesvirus 3
#27	KT387800_00102	139588	140643	-	1055	Cyprinid herpesvirus 2
#27	KU199244_00116	160900	161955	-	1055	Cyprinid herpesvirus 2
#27	KX027736_00061	83053	84171	+	1118	Anguillid herpesvirus 1
#27	KX544842_00086	149659	150711	-	1052	Cyprinid herpesvirus 3
#27	KX544843_00101	149293	150345	-	1052	Cyprinid herpesvirus 3
#27	KX544844_00085	149275	150327	-	1052	Cyprinid herpesvirus 3
#27	KX544845_00086	149329	150381	-	1052	Cyprinid herpesvirus 3
#27	KX544846_00089	149615	150667	-	1052	Cyprinid herpesvirus 3
#27	KX544847_00088	149621	150673	-	1052	Cyprinid herpesvirus 3
#27	KX544848_00086	149200	150252	-	1052	Cyprinid herpesvirus 3
#27	MG925485_00089	149296	150348	-	1052	Cyprinid herpesvirus 3
#27	MG925486_00088	149651	150703	-	1052	Cyprinid herpesvirus 3
#27	MG925487_00086	149353	150405	-	1052	Cyprinid herpesvirus 3
#27	MG925488_00086	149596	150645	-	1049	Cyprinid herpesvirus 3
#27	MG925489_00089	149642	150694	-	1052	Cyprinid herpesvirus 3
#27	MG925490_00089	149759	150811	-	1052	Cyprinid herpesvirus 3
#27	MG925491_00088	149644	150696	-	1052	Cyprinid herpesvirus 3
#27	MH048901_00073	86822	88015	+	1193	Silurid herpesvirus 1
#27	MK260012_00099	138634	139689	-	1055	Cyprinid herpesvirus 2
#27	MK260013_00086	149838	150890	-	1052	Cyprinid herpesvirus 3
#27	MK392382_00069	79823	81004	+	1181	Ictalurid herpesvirus 1
#27	MN201961_00100	138774	139829	-	1055	Cyprinid herpesvirus 2
#27	MT914509_00087	149800	150852	-	1052	Cyprinid herpesvirus 3
#27	NC001493_00073	79779	80960	+	1181	Ictalurid herpesvirus 1
#27	NC008210_00123	160148	161095	+	947	Ranid herpesvirus 2
#27	NC008211_00132	149390	150601	+	1211	Ranid herpesvirus 1
#27	NC019491_00082	134043	135026	-	983	Cyprinid herpesvirus 1
#27	NC019495_00105	139755	140810	-	1055	Cyprinid herpesvirus 2
#27	NC034618_00060	84736	85668	-	932	Ranid herpesvirus 3
#27	NC036579_00066	83623	84816	+	1193	Ictalurid herpesvirus 2
#27	OM649903_00062	82463	83581	+	1118	Anguillid_herpesvirus_1
#27	OM936983_00063	83064	84182	+	1118	Anguillid_herpesvirus_1
#28	AP008984_00054	79059	80960	+	1901	Cyprinid herpesvirus 3
#28	DQ177346_00054	79083	80987	+	1904	Cyprinid herpesvirus 3
#28	DQ657948_00056	79062	80966	+	1904	Cyprinid herpesvirus 3
#28	FJ940765_00033	33396	34901	+	1505	Anguillid herpesvirus 1
#28	KJ627438_00055	79094	80995	+	1901	Cyprinid herpesvirus 3
#28	KM200722_00058	70048	71736	+	1688	Cyprinid herpesvirus 2
#28	KP343683_00055	78735	80639	+	1904	Cyprinid herpesvirus 3
#28	KP343684_00052	78737	80641	+	1904	Cyprinid herpesvirus 3
#28	KT387800_00060	70542	72230	+	1688	Cyprinid herpesvirus 2
#28	KU199244_00074	91933	93621	+	1688	Cyprinid herpesvirus 2
#28	KX027736_00031	33584	35089	+	1505	Anguillid herpesvirus 1
#28	KX544842_00053	79063	80964	+	1901	Cyprinid herpesvirus 3
#28	KX544843_00053	78953	80854	+	1901	Cyprinid herpesvirus 3
#28	KX544844_00052	78936	80837	+	1901	Cyprinid herpesvirus 3
#28	KX544845_00053	78981	80882	+	1901	Cyprinid herpesvirus 3
#28	KX544846_00055	79012	80913	+	1901	Cyprinid herpesvirus 3
#28	KX544847_00055	79028	80929	+	1901	Cyprinid herpesvirus 3
#28	KX544848_00053	78858	80759	+	1901	Cyprinid herpesvirus 3
#28	MG925485_00056	79060	80964	+	1904	Cyprinid herpesvirus 3
#28	MG925486_00055	79009	80913	+	1904	Cyprinid herpesvirus 3
#28	MG925487_00053	78731	80635	+	1904	Cyprinid herpesvirus 3
#28	MG925488_00053	79101	81002	+	1901	Cyprinid herpesvirus 3
#28	MG925489_00056	79049	80953	+	1904	Cyprinid herpesvirus 3
#28	MG925490_00056	79168	81069	+	1901	Cyprinid herpesvirus 3
#28	MG925491_00055	79142	81043	+	1901	Cyprinid herpesvirus 3
#28	MH048901_00077	91746	93257	+	1511	Silurid herpesvirus 1
#28	MK260012_00057	69703	71391	+	1688	Cyprinid herpesvirus 2
#28	MK260013_00053	79066	80967	+	1901	Cyprinid herpesvirus 3
#28	MK392382_00073	84735	86252	+	1517	Ictalurid herpesvirus 1
#28	MN201961_00057	69892	71580	+	1688	Cyprinid herpesvirus 2
#28	MT914509_00054	79236	81137	+	1901	Cyprinid herpesvirus 3
#28	NC001493_00077	84691	86208	+	1517	Ictalurid herpesvirus 1
#28	NC008210_00128	167598	169166	+	1568	Ranid herpesvirus 2
#28	NC008211_00138	158302	159615	+	1313	Ranid herpesvirus 1
#28	NC019491_00050	74887	76509	+	1622	Cyprinid herpesvirus 1
#28	NC019495_00063	70777	72462	+	1685	Cyprinid herpesvirus 2
#28	NC034618_00054	77240	78403	+	1163	Ranid herpesvirus 3
#28	NC036579_00070	88547	90058	+	1511	Ictalurid herpesvirus 2
#28	OM649903_00030	33127	34632	+	1505	Anguillid_herpesvirus_1
#28	OM936983_00031	33584	35089	+	1505	Anguillid_herpesvirus_1
#29	AP008984_00085	142424	144568	+	2144	Cyprinid herpesvirus 3
#29	DQ177346_00085	142389	144629	+	2240	Cyprinid herpesvirus 3
#29	DQ657948_00087	142353	144593	+	2240	Cyprinid herpesvirus 3
#29	FJ940765_00070	92243	94222	-	1979	Anguillid herpesvirus 1
#29	KJ627438_00086	142349	144589	+	2240	Cyprinid herpesvirus 3
#29	KM200722_00095	130971	133067	+	2096	Cyprinid herpesvirus 2
#29	KP343683_00086	142003	144243	+	2240	Cyprinid herpesvirus 3
#29	KP343684_00082	139253	141493	+	2240	Cyprinid herpesvirus 3
#29	KT387800_00097	131517	133613	+	2096	Cyprinid herpesvirus 2
#29	KU199244_00111	152830	154926	+	2096	Cyprinid herpesvirus 2
#29	KX027736_00066	92471	94441	-	1970	Anguillid herpesvirus 1
#29	KX544842_00084	142304	144544	+	2240	Cyprinid herpesvirus 3
#29	KX544843_00099	142034	144178	+	2144	Cyprinid herpesvirus 3
#29	KX544844_00083	142016	144160	+	2144	Cyprinid herpesvirus 3
#29	KX544845_00084	142070	144214	+	2144	Cyprinid herpesvirus 3
#29	KX544846_00087	142356	144500	+	2144	Cyprinid herpesvirus 3
#29	KX544847_00086	142362	144506	+	2144	Cyprinid herpesvirus 3
#29	KX544848_00084	141941	144085	+	2144	Cyprinid herpesvirus 3
#29	MG925485_00087	141989	144181	+	2192	Cyprinid herpesvirus 3
#29	MG925486_00086	142296	144536	+	2240	Cyprinid herpesvirus 3
#29	MG925487_00084	141998	144238	+	2240	Cyprinid herpesvirus 3
#29	MG925488_00084	142313	144481	+	2168	Cyprinid herpesvirus 3
#29	MG925489_00087	142311	144527	+	2216	Cyprinid herpesvirus 3
#29	MG925490_00087	142500	144644	+	2144	Cyprinid herpesvirus 3
#29	MG925491_00086	142385	144529	+	2144	Cyprinid herpesvirus 3
#29	MH048901_00038	41717	43738	-	2021	Silurid herpesvirus 1
#29	MK260012_00094	130566	132662	+	2096	Cyprinid herpesvirus 2
#29	MK260013_00084	142540	144723	+	2183	Cyprinid herpesvirus 3
#29	MK392382_00038	36432	37904	-	1472	Ictalurid herpesvirus 1
#29	MN201961_00095	130753	132849	+	2096	Cyprinid herpesvirus 2
#29	MT914509_00085	142517	144685	+	2168	Cyprinid herpesvirus 3
#29	NC001493_00040	36102	37574	-	1472	Ictalurid herpesvirus 1
#29	NC008210_00092	115311	117158	+	1847	Ranid herpesvirus 2
#29	NC008211_00112	117210	119099	+	1889	Ranid herpesvirus 1
#29	NC019491_00080	127093	128940	+	1847	Cyprinid herpesvirus 1
#29	NC019495_00100	131679	133775	+	2096	Cyprinid herpesvirus 2
#29	NC034618_00074	107208	109055	-	1847	Ranid herpesvirus 3
#29	NC036579_00033	37920	39650	-	1730	Ictalurid herpesvirus 2
#29	OM649903_00067	91890	93875	-	1985	Anguillid_herpesvirus_1
#29	OM936983_00068	92506	94485	-	1979	Anguillid_herpesvirus_1
#30	AP008984_00080	137992	139104	+	1112	Cyprinid herpesvirus 3
#30	DQ177346_00080	137965	139077	+	1112	Cyprinid herpesvirus 3
#30	DQ657948_00082	137928	139040	+	1112	Cyprinid herpesvirus 3
#30	FJ940765_00048	56435	57550	-	1115	Anguillid herpesvirus 1
#30	KJ627438_00081	137925	139037	+	1112	Cyprinid herpesvirus 3
#30	KM200722_00090	126489	127601	+	1112	Cyprinid herpesvirus 2
#30	KP343683_00081	137578	138690	+	1112	Cyprinid herpesvirus 3
#30	KP343684_00077	134828	135940	+	1112	Cyprinid herpesvirus 3
#30	KT387800_00092	127012	128124	+	1112	Cyprinid herpesvirus 2
#30	KU199244_00106	148322	149434	+	1112	Cyprinid herpesvirus 2
#30	KX027736_00045	56613	57728	-	1115	Anguillid herpesvirus 1
#30	KX544842_00079	137884	138996	+	1112	Cyprinid herpesvirus 3
#30	KX544843_00094	137604	138716	+	1112	Cyprinid herpesvirus 3
#30	KX544844_00078	137586	138698	+	1112	Cyprinid herpesvirus 3
#30	KX544845_00079	137640	138752	+	1112	Cyprinid herpesvirus 3
#30	KX544846_00082	137923	139035	+	1112	Cyprinid herpesvirus 3
#30	KX544847_00081	137929	139041	+	1112	Cyprinid herpesvirus 3
#30	KX544848_00079	137511	138623	+	1112	Cyprinid herpesvirus 3
#30	MG925485_00082	137564	138676	+	1112	Cyprinid herpesvirus 3
#30	MG925486_00081	137872	138984	+	1112	Cyprinid herpesvirus 3
#30	MG925487_00079	137573	138685	+	1112	Cyprinid herpesvirus 3
#30	MG925488_00079	137889	139001	+	1112	Cyprinid herpesvirus 3
#30	MG925489_00082	137886	138998	+	1112	Cyprinid herpesvirus 3
#30	MG925490_00082	138068	139180	+	1112	Cyprinid herpesvirus 3
#30	MG925491_00081	137953	139065	+	1112	Cyprinid herpesvirus 3
#30	MH048901_00037	40650	41516	+	866	Silurid herpesvirus 1
#30	MK260012_00089	126095	127207	+	1112	Cyprinid herpesvirus 2
#30	MK260013_00079	138100	139212	+	1112	Cyprinid herpesvirus 3
#30	MK392382_00037	35480	36346	+	866	Ictalurid herpesvirus 1
#30	MN201961_00090	126263	127375	+	1112	Cyprinid herpesvirus 2
#30	MT914509_00080	138091	139203	+	1112	Cyprinid herpesvirus 3
#30	NC001493_00039	35148	36014	+	866	Ictalurid herpesvirus 1
#30	NC008210_00138	195265	196251	+	986	Ranid herpesvirus 2
#30	NC008211_00145	168302	169252	+	950	Ranid herpesvirus 1
#30	NC019491_00075	122703	123806	+	1103	Cyprinid herpesvirus 1
#30	NC019495_00095	127202	128314	+	1112	Cyprinid herpesvirus 2
#30	NC034618_00059	83721	84728	+	1007	Ranid herpesvirus 3
#30	NC036579_00032	36847	37713	+	866	Ictalurid herpesvirus 2
#30	OM649903_00045	56074	57189	-	1115	Anguillid_herpesvirus_1
#30	OM936983_00046	56622	57737	-	1115	Anguillid_herpesvirus_1
#31	AP008984_00101	168781	172587	+	3806	Cyprinid herpesvirus 3
#31	DQ177346_00100	168867	172673	+	3806	Cyprinid herpesvirus 3
#31	DQ657948_00102	168831	172637	+	3806	Cyprinid herpesvirus 3
#31	FJ940765_00120	173824	177606	+	3782	Anguillid herpesvirus 1
#31	KJ627438_00101	168776	172582	+	3806	Cyprinid herpesvirus 3
#31	KM200722_00115	157921	161709	+	3788	Cyprinid herpesvirus 2
#31	KP343683_00101	168481	172287	+	3806	Cyprinid herpesvirus 3
#31	KP343684_00097	165731	169537	+	3806	Cyprinid herpesvirus 3
#31	KT387800_00116	158477	162265	+	3788	Cyprinid herpesvirus 2
#31	KU199244_00130	179780	183568	+	3788	Cyprinid herpesvirus 2
#31	KX027736_00117	174107	177889	+	3782	Anguillid herpesvirus 1
#31	KX544842_00099	168740	172546	+	3806	Cyprinid herpesvirus 3
#31	KX544843_00114	168399	172205	+	3806	Cyprinid herpesvirus 3
#31	KX544844_00098	168387	172193	+	3806	Cyprinid herpesvirus 3
#31	KX544845_00099	168423	172229	+	3806	Cyprinid herpesvirus 3
#31	KX544846_00103	168730	172536	+	3806	Cyprinid herpesvirus 3
#31	KX544847_00102	168742	172548	+	3806	Cyprinid herpesvirus 3
#31	KX544848_00099	168294	172100	+	3806	Cyprinid herpesvirus 3
#31	MG925485_00102	168395	172201	+	3806	Cyprinid herpesvirus 3
#31	MG925486_00101	168774	172580	+	3806	Cyprinid herpesvirus 3
#31	MG925487_00099	168476	172282	+	3806	Cyprinid herpesvirus 3
#31	MG925488_00099	168669	172475	+	3806	Cyprinid herpesvirus 3
#31	MG925489_00102	168765	172571	+	3806	Cyprinid herpesvirus 3
#31	MG925490_00103	168857	172663	+	3806	Cyprinid herpesvirus 3
#31	MG925491_00101	168765	172571	+	3806	Cyprinid herpesvirus 3
#31	MH048901_00046	51198	54569	+	3371	Silurid herpesvirus 1
#31	MK260012_00115	157510	161298	+	3788	Cyprinid herpesvirus 2
#31	MK260013_00099	168964	172770	+	3806	Cyprinid herpesvirus 3
#31	MK392382_00048	45655	49026	+	3371	Ictalurid herpesvirus 1
#31	MN201961_00115	157660	161448	+	3788	Cyprinid herpesvirus 2
#31	MT914509_00100	168830	172636	+	3806	Cyprinid herpesvirus 3
#31	NC001493_00050	45306	48677	+	3371	Ictalurid herpesvirus 1
#31	NC008210_00084	102311	106312	+	4001	Ranid herpesvirus 2
#31	NC008211_00104	95321	99316	+	3995	Ranid herpesvirus 1
#31	NC019491_00094	151314	155123	+	3809	Cyprinid herpesvirus 1
#31	NC019495_00119	158691	162479	+	3788	Cyprinid herpesvirus 2
#31	NC034618_00081	129313	133632	-	4319	Ranid herpesvirus 3
#31	NC036579_00042	47526	50897	+	3371	Ictalurid herpesvirus 2
#31	OM649903_00117	173340	177122	+	3782	Anguillid_herpesvirus_1
#31	OM936983_00117	174136	177918	+	3782	Anguillid_herpesvirus_1
#32	AP008984_00079	135977	137893	+	1916	Cyprinid herpesvirus 3
#32	DQ177346_00079	135944	137866	+	1922	Cyprinid herpesvirus 3
#32	DQ657948_00081	135907	137829	+	1922	Cyprinid herpesvirus 3
#32	FJ940765_00049	57550	59181	-	1631	Anguillid herpesvirus 1
#32	KJ627438_00080	135904	137826	+	1922	Cyprinid herpesvirus 3
#32	KM200722_00089	124383	126386	+	2003	Cyprinid herpesvirus 2
#32	KP343683_00080	135557	137479	+	1922	Cyprinid herpesvirus 3
#32	KP343684_00076	132807	134729	+	1922	Cyprinid herpesvirus 3
#32	KT387800_00091	124906	126909	+	2003	Cyprinid herpesvirus 2
#32	KU199244_00105	146216	148219	+	2003	Cyprinid herpesvirus 2
#32	KX027736_00046	57728	59359	-	1631	Anguillid herpesvirus 1
#32	KX544842_00078	135863	137785	+	1922	Cyprinid herpesvirus 3
#32	KX544843_00093	135589	137505	+	1916	Cyprinid herpesvirus 3
#32	KX544844_00077	135571	137487	+	1916	Cyprinid herpesvirus 3
#32	KX544845_00078	135625	137541	+	1916	Cyprinid herpesvirus 3
#32	KX544846_00081	135908	137824	+	1916	Cyprinid herpesvirus 3
#32	KX544847_00080	135914	137830	+	1916	Cyprinid herpesvirus 3
#32	KX544848_00078	135496	137412	+	1916	Cyprinid herpesvirus 3
#32	MG925485_00081	135543	137465	+	1922	Cyprinid herpesvirus 3
#32	MG925486_00080	135851	137773	+	1922	Cyprinid herpesvirus 3
#32	MG925487_00078	135552	137474	+	1922	Cyprinid herpesvirus 3
#32	MG925488_00078	135868	137790	+	1922	Cyprinid herpesvirus 3
#32	MG925489_00081	135865	137787	+	1922	Cyprinid herpesvirus 3
#32	MG925490_00081	136053	137969	+	1916	Cyprinid herpesvirus 3
#32	MG925491_00080	135938	137854	+	1916	Cyprinid herpesvirus 3
#32	MH048901_00035	38785	40329	+	1544	Silurid herpesvirus 1
#32	MK260012_00088	123986	125992	+	2006	Cyprinid herpesvirus 2
#32	MK260013_00078	136085	138001	+	1916	Cyprinid herpesvirus 3
#32	MK392382_00035	33674	35170	+	1496	Ictalurid herpesvirus 1
#32	MN201961_00089	124154	126160	+	2006	Cyprinid herpesvirus 2
#32	MT914509_00079	136070	137992	+	1922	Cyprinid herpesvirus 3
#32	NC001493_00037	33342	34838	+	1496	Ictalurid herpesvirus 1
#32	NC008210_00136	193296	194858	+	1562	Ranid herpesvirus 2
#32	NC008211_00144	166430	168058	+	1628	Ranid herpesvirus 1
#32	NC019491_00074	120957	122624	+	1667	Cyprinid herpesvirus 1
#32	NC019495_00094	125096	127099	+	2003	Cyprinid herpesvirus 2
#32	NC034618_00058	81885	83399	+	1514	Ranid herpesvirus 3
#32	NC036579_00030	34983	36527	+	1544	Ictalurid herpesvirus 2
#32	OM649903_00046	57189	58820	-	1631	Anguillid_herpesvirus_1
#32	OM936983_00047	57737	59368	-	1631	Anguillid_herpesvirus_1
